# Supplementary material for: Multiplex connectome changes across the alzheimer’s disease spectrum using gray matter and amyloid data
Source: Cereb Cortex. 2022 Jan 20;32(16):3501–15. doi: 10.1093/cercor/bhab429 (PMC9376877; doi:10.1093/cercor/bhab429)
Supplement: Supplementary_Material_bhab429 [file supplementary_material_bhab429.zip]

Archive with 1 entries (1 files):
- Supplementary_Material_bhab429.docx
